# Supplementary material for: Biopolymer/Suture Polymer Interaction: Is It a Key of Bioprosthetic Calcification?
Source: Polymers (Basel). 2025 Jun 5;17(11):1576. doi: 10.3390/polym17111576 (PMC12157850; doi:10.3390/polym17111576)
Supplement: Supplementary file 1 [file polymers-17-01576-s001.zip]

Archive with 1 entries (1 files):
- polymers-3530156-supplementary.pdf
